# Supplementary material for: Exploratory Metabolomics and Lipidomics Profiling Contributes to Understanding How Curcumin Improves Quality of Goat Semen Stored at 16 °C in Tropical Areas
Source: Int J Mol Sci. 2024 Sep 23;25(18):10200. doi: 10.3390/ijms251810200 (PMC11432619; doi:10.3390/ijms251810200)
Supplement: Supplementary file 1 [file ijms-25-10200-s001.zip › Supplement Table.xlsx]

## Sheet: Table S1
Table S1. Parameters of OPLS-DA model
Groups	R2X(cum)	R2Y(cum)	Q2(cum)	RMSEE	pre	ort	pR2Y	pQ2
3dayvsCon	0.422	0.995	0.819	0.0839	1	1	0.005	0.005
3day-Curvs3day	0.544	0.995	0.426	0.0893	1	2	0.005	0.005

## Sheet: Table S2
Table S2. Differential metabolite screening results table of 3dayvsCon
id	MS2.name	Mean A	Mean E	VIP	P_VALUE	Q_VALUE	FOLD_CHANGE	LOG_FOLDCHANGE
108	Citraconic acid	0.0348323	1.04519e-05	1.73332	0.01109	0.15368	0.00030006	-11.702
509	N-(4-Acetylphenyl)ethanesulfonamide	0.0089838	0.000443496	1.54609	0.016208	0.17704	0.049366	-4.3403
152	Palmitoylcarnitine (Car(16:0))	0.00864676	0.000556938	1.47267	0.031416	0.24686	0.06441	-3.9566
742	Hippurate	0.00859503	0.000704204	1.96911	0.00043281	0.082221	0.081932	-3.6094
681	2-Glucosyloxy-4-methoxycinnamic acid	0.0118856	0.000996453	1.74252	0.0071985	0.15284	0.083837	-3.5763
2437	Tetradecatetraenoylcarnitine	0.0150466	0.00139183	1.41565	0.037821	0.25776	0.092501	-3.4344
2225	Nicotinamide riboside (NR)	1.3812	0.135285	1.6922	0.0064875	0.14858	0.097948	-3.3518
482	Sophoraside A	0.51701	0.0569244	1.55888	0.02667	0.22341	0.1101	-3.1831
2819	PS(18:3(6Z,9Z,12Z)/22:4(7Z,10Z,13Z,16Z))	0.00343938	0.000408289	1.98594	0.00044524	0.082221	0.11871	-3.0745
2916	Icariside I	0.00358745	0.000466755	1.74183	0.0039368	0.11999	0.13011	-2.9422
670	Dimethyl (9E,18E)-1,10-bis(beta-D-glucopyranosyloxy)-6,15-dioxo-4a,5,6,8,13a,14,15,17-octahydro-1H,10H-dipyrano[3,4-d:3,4-k][1,8]dioxacyclotetradecine-4,13-dicarboxylate	0.101847	0.0133468	1.4747	0.02563	0.22127	0.13105	-2.9318
2944	3-Demethylthiocolchicine 2-O-(2,3,4-tri-O-acetyl-beta-D-glucuronide methyl ester)	0.000388217	5.55077e-05	1.493	0.032762	0.24894	0.14298	-2.8061
2503	4-Chloro-5,6-dimethyl-2-[(4-methylpiperidin-1-yl)methyl]thieno[2,3-d]pyrimidine	0.0136993	0.00211318	1.51028	0.028052	0.23128	0.15425	-2.6966
2471	Oxopalmitoylcarnitine	0.0462014	0.00723603	1.46347	0.031587	0.24686	0.15662	-2.6747
2787	7alpha-Hydroxy-4-cholesten-3-one	1.72122	0.272876	1.50752	0.028051	0.23128	0.15854	-2.6571
2417	Oxododecanoylcarnitine	0.0130321	0.00218672	1.47283	0.029315	0.23697	0.16779	-2.5752
2879	3-(3,4-Dimethoxyphenyl)-7-methyl-4-phenylcoumarin	0.00445458	0.00076634	1.61042	0.013071	0.16708	0.17203	-2.5392
2858	Oxytetracycline	0.00307691	0.000540384	1.93526	0.0012527	0.10079	0.17563	-2.5094
336	3,5-Cyclic Inosine monophosphate	0.000388835	6.89106e-05	1.75433	0.0040317	0.11999	0.17722	-2.4964
2301	3-Hydroxyoleylcarnitine	0.0424878	0.00761335	1.53168	0.029193	0.23697	0.17919	-2.4804
704	Glycocholate	0.0129301	0.00251835	1.49585	0.026356	0.22341	0.19477	-2.3602
2837	PS(18:0/20:3(8Z,11Z,14Z))	0.0052124	0.00102244	1.72412	0.0088735	0.15284	0.19616	-2.3499
2173	Car(18:0)	1.19526	0.237497	1.45707	0.034412	0.25291	0.1987	-2.3313
514	Piperolactam B	0.116651	0.0255082	1.39555	0.044083	0.27431	0.21867	-2.1932
2171	Decanoylcarnitine (Car(10:0))	0.24419	0.053658	1.55935	0.023035	0.21221	0.21974	-2.1861
2856	(R)-4-((1R,3S,5S,7R,8S,9S,10S,13R,14S,17R)-1,3,7-trihydroxy-10,13-dimethylhexadecahydro-1H-cyclopenta[a]phenanthren-17-yl)pentanoic acid	0.00203528	0.000456951	1.47837	0.048372	0.28957	0.22452	-2.1551
612	17beta-Estradiol 3-beta-D-glucuronide	0.00571356	0.00128669	1.4922	0.037835	0.25776	0.2252	-2.1507
2983	Xanthosine	0.00631298	0.00145997	1.45994	0.033264	0.24968	0.23126	-2.1124
2152	cis-4-Decenoylcarnitine	0.0584352	0.0145097	1.53002	0.023942	0.21224	0.2483	-2.0098
2709	Citrusin	0.0409158	0.0108576	1.50179	0.02359	0.21224	0.26536	-1.914
2373	Octenoyl-carnitine	0.108795	0.0293389	1.40617	0.036043	0.25291	0.26967	-1.8907
2711	Lonchocarpin	0.0115965	0.0031432	1.57707	0.014405	0.16967	0.27105	-1.8834
2635	5-Methyl-2-(4-methylphenyl)-1H-benzimidazole	0.108863	0.0297219	1.62308	0.0090815	0.15284	0.27302	-1.8729
695	M299T165	0.00416297	0.00116858	1.50154	0.024012	0.21224	0.28071	-1.8329
737	M368T133	0.00416915	0.00117826	1.57984	0.01438	0.16967	0.28261	-1.8231
605	5-Fluoro-3-methyl-1H-indole-2-carboxylic acid	6.357	1.82356	1.65679	0.014739	0.17148	0.28686	-1.8016
511	Methyl 9H-purine-6-carboxylate	0.0400954	0.011924	1.55138	0.024013	0.21224	0.29739	-1.7496
2390	PC(39:5)	0.0508656	0.0153769	1.35997	0.048641	0.28957	0.30231	-1.7259
2296	Isocytosine	0.114398	0.0351831	1.7106	0.0099783	0.15284	0.30755	-1.7011
504	3-Butyl-2-sulfanyl-3,5-dihydro-4H-imidazol-4-one	0.0568257	0.0177273	1.53855	0.020815	0.2007	0.31196	-1.6806
578	N-Hexanoyl-2-hydroxybenzohydrazide	0.153503	0.0482794	1.75224	0.0056679	0.1387	0.31452	-1.6688
307	oleuropein	0.0170577	0.00559249	1.68249	0.0091119	0.15284	0.32786	-1.6089
2625	4-(Difluoromethyl)piperidine	0.0816023	0.0270178	1.40414	0.040782	0.26494	0.33109	-1.5947
2735	1alpha,3beta,22R-Trihydroxyergosta-5,24E-dien-26-oic-acid-3-O-b-D-glucoside-26-O-b-D-glucosyl-ester	0.0158662	0.00528474	1.60739	0.021661	0.20647	0.33308	-1.5861
287	1-Stearoyl-2-arachidonoyl-sn-glycero-3-phosphoserine	0.0296473	0.0099815	1.76161	0.0074457	0.15284	0.33667	-1.5706
2755	SM(d18:1/20:0)	0.00368514	0.0012677	1.7944	0.0054041	0.1387	0.344	-1.5395
2128	Octanoylcarnitine (Car(8:0))	0.435394	0.153116	1.39067	0.044026	0.27431	0.35167	-1.5077
2977	Ethanolamine	0.0108962	0.00386412	1.42546	0.036946	0.25763	0.35463	-1.4956
688	IDP	0.00723764	0.00256755	1.62259	0.014766	0.17148	0.35475	-1.4951
536	1-{4-[(Diethylamino)sulfonyl]-2-nitrophenyl}-4-piperidinecarboxylic acid	0.00966112	0.00353421	1.71519	0.0076493	0.15284	0.36582	-1.4508
2706	8-(p-Chlorophenyl)theophylline	0.0155464	0.00575209	1.74768	0.0054861	0.1387	0.37	-1.4344
347	2-Arachidonoyl-1-stearoyl-sn-glycero-3-phosphoethanolamine	0.0421427	0.0157859	1.71472	0.0097835	0.15284	0.37458	-1.4166
2521	N-(2,3-Dihydro-1H-inden-5-yl)tetraazolo[1,5-b]pyridazin-6-amine	0.832988	0.312105	1.41063	0.049713	0.29089	0.37468	-1.4163
592	19-Noretiocholanolone glucuronide	0.134102	0.0510842	1.75862	0.0071065	0.15284	0.38094	-1.3924
542	Fenoldopam	0.0473174	0.0180914	1.51068	0.041761	0.26795	0.38234	-1.3871
550	N-[4-[(2S)-3-[[2-(3,4-dichlorophenyl)ethyl]amino]-2-hydroxypropoxy]phenyl]-Methanesulfonamide	0.0526455	0.0201424	1.90859	0.00066807	0.091804	0.38261	-1.3861
2506	2-(9,10-Dioxo-9,10-dihydro-1-anthracenyl)-1H-isoindole-1,3(2H)-dione	0.00439618	0.00168994	1.47782	0.042026	0.26861	0.38441	-1.3793
286	2-Docosahexaenoyl-1-stearoyl-sn-glycero-3-phosphoserine	0.010359	0.00398562	1.48337	0.037479	0.25776	0.38475	-1.378
314	4-Fluoro-2-(methylthio)benzoic acid	0.00448532	0.00174336	1.44241	0.048888	0.28999	0.38868	-1.3633
642	Pseudolaric acid B	0.293743	0.11593	1.40533	0.048305	0.28957	0.39467	-1.3413
2127	Cytidine	0.208283	0.0825618	1.65893	0.014147	0.16967	0.39639	-1.335
2572	Dimethylenastron	0.0100099	0.00421203	1.36404	0.049745	0.29089	0.42078	-1.2488
2107	Inosine	1.22866	0.517295	1.4017	0.042982	0.27156	0.42102	-1.248
2627	4-amino-2-(ethoxymethyl)-alpha,alpha-dimethyl-1H-Imidazo[4,5-c]quinoline-1-ethanol	0.00903601	0.0038314	1.46623	0.028248	0.23175	0.42402	-1.2378
2941	3-Aminophenylboronic acid	0.0793587	0.0345203	1.31621	0.048539	0.28957	0.43499	-1.2009
413	6-Fluoroindole	0.035823	0.0160491	1.72703	0.006762	0.15275	0.44801	-1.1584
748	M366T209	0.0251971	0.0113463	1.35072	0.043363	0.27293	0.4503	-1.151
527	Cnidioside A	0.0932892	0.0423983	1.33679	0.046499	0.2861	0.45448	-1.1377
2178	Guanosine	0.189726	0.0875633	1.74448	0.0083439	0.15284	0.46152	-1.1155
719	M368T172	0.00265178	0.00122755	1.46316	0.040815	0.26494	0.46292	-1.1112
2490	1-[5-[(2,3-dichlorophenyl)thio]-4-nitro-2-thienyl]-Ethanone	0.00411021	0.00192261	1.54768	0.015832	0.17704	0.46776	-1.0961
2895	1-Anilino-3-(3,6-dibromo-9H-carbazol-9-yl)-2-propanol	0.00254845	0.00120865	1.42482	0.038291	0.25878	0.47427	-1.0762
2240	Crotonoside	0.210012	0.099743	1.75578	0.0056422	0.1387	0.47494	-1.0742
2319	PC(35:4)	0.0603738	0.0293637	1.84127	0.003105	0.10667	0.48636	-1.0399
539	alpha,beta-glucooctanoic gamma-lactone	0.0600385	0.0293118	1.39993	0.039993	0.26287	0.48822	-1.0344
120	Theophylline	0.0431147	0.0211512	1.60724	0.015591	0.17704	0.49058	-1.0274
500	2-Deoxyribose 5-phosphate	0.0328617	0.0162957	1.9499	0.00054847	0.082221	0.49589	-1.0119
123	1,7-Dimethylxanthine	0.0444605	0.0221275	1.68462	0.0096086	0.15284	0.49769	-1.0067
2257	8-Oxoadenine	0.0958923	0.0481454	1.64869	0.01362	0.16805	0.50208	-0.99402
2934	2-Phenyl-1,3-thiazolidine-4-carboxylic acid	0.156215	0.0785108	1.62917	0.01043	0.15284	0.50258	-0.99257
2542	5-Chloro-2-(2-chloroethyl)-1H-benzimidazole	3.51588	1.7715	1.85137	0.001275	0.10079	0.50386	-0.98891
2609	PC(22:4(7Z,10Z,13Z,16Z)/P-18:1(9Z))	0.0182868	0.00926818	1.55594	0.024297	0.21224	0.50682	-0.98044
2774	N-(2,5-Dichlorophenyl)-2-hydroxybenzamide	0.00462428	0.00236317	1.61946	0.013451	0.16805	0.51104	-0.96851
2215	Sucrose	0.122044	0.0627415	1.55041	0.0198	0.19676	0.51409	-0.95991
430	cis,cis-Muconic-acid	0.0944803	0.0486268	1.43679	0.031476	0.24686	0.51468	-0.95826
2830	Naringenin	0.0178473	0.00931881	1.60565	0.017193	0.1853	0.52214	-0.93748
2953	2-((4-(2,3-Dihydrobenzo[b][1,4]dioxin-6-yl)thiazol-2-yl)amino)-2-oxoacetic acid	0.170462	0.0893406	1.42328	0.035755	0.25291	0.52411	-0.93207
497	1-(3,4-Dihydroxyphenyl)-6,7-dihydroxy-1,2-dihydronaphthalene-2,3-dicarboxylic acid	0.015053	0.00789852	1.47015	0.035611	0.25291	0.52471	-0.9304
2520	10-Oxomorphine	0.0285462	0.0150463	1.60547	0.020709	0.2007	0.52709	-0.92389
78	PG(16:0/18:1)	0.0830681	0.0439224	1.55306	0.027103	0.22572	0.52875	-0.91934
392	N-(4-Amino-2-chlorophenyl)-5-chloro-2-hydroxybenzamide	0.0066539	0.00351934	1.36167	0.046432	0.2861	0.52891	-0.91889
2270	3-(1-Methyl-4-morpholinopyrazolo[3,4-d]pyrimidin-6-yl)phenol	0.0604411	0.0324191	1.32889	0.049375	0.29089	0.53637	-0.89869
692	O-Succinyl-L-homoserine	0.130281	0.0702344	1.43511	0.035055	0.25291	0.5391	-0.89138
407	2,3-Di-O-acetyl-5-deoxy-5-fluorocytidine	0.00114792	0.000619935	1.38702	0.043785	0.27431	0.54005	-0.88884
2605	4-(1H-Benzimidazol-2-yl)-1,2,5-oxadiazol-3-ylamine	0.039825	0.021605	1.81136	0.002303	0.10079	0.5425	-0.88231
2973	M176T123	0.313137	0.171978	1.43839	0.037593	0.25776	0.54921	-0.86457
2971	M372T247	0.00602354	0.00332517	1.51245	0.020934	0.2007	0.55203	-0.85718
2982	Acetoacetate	0.601612	0.340393	1.62629	0.01082	0.15284	0.5658	-0.82163
2925	Cyprodinil	0.127084	0.0724077	1.51663	0.020854	0.2007	0.56976	-0.81157
712	M264T174	0.0194343	0.0110782	1.75217	0.0038567	0.11999	0.57003	-0.81088
2905	Ferulic-acid-4-sulfate	0.143258	0.0818855	1.69453	0.011741	0.15703	0.57159	-0.80694
2833	4-(4-Iodophenyl)-1,3-thiazol-2-ylamine	0.0173351	0.00993916	1.87289	0.0011364	0.10079	0.57335	-0.8025
2890	2-Bromo-6-chlorobenzoic acid	0.037103	0.0214792	1.78794	0.0056381	0.1387	0.57891	-0.78859
2596	Rosoxacin	0.00422435	0.00245488	1.77354	0.0030584	0.10667	0.58113	-0.78308
137	3-Hydroxypyruvic acid	0.554162	0.323138	1.72434	0.0053242	0.1387	0.58311	-0.77816
50	Malonic acid	0.558394	0.329373	1.76524	0.0037548	0.11999	0.58986	-0.76156
2392	PE(P-38:6)	0.133106	0.0798342	1.51125	0.032911	0.24894	0.59978	-0.7375
587	Antibiotic WS 5995-C	0.0105864	0.006412	1.39239	0.041073	0.26494	0.60568	-0.72337
2353	Meglumine	0.126184	0.0781855	1.38391	0.044302	0.27464	0.61961	-0.69056
418	5-(4-Hydroxyphenyl)-5-phenylhydantoin	0.103163	0.0639837	1.40862	0.033311	0.24968	0.62022	-0.68914
483	4-Amino-3-fluorobenzoic acid	0.031779	0.0199342	1.37937	0.047709	0.28957	0.62727	-0.67283
743	M268T159	0.331665	0.20993	1.68873	0.008142	0.15284	0.63296	-0.65982
2111	Tris(2,4-di-tert-butylphenyl)phosphate	0.0761629	0.0482325	1.55396	0.023396	0.21224	0.63328	-0.65908
2640	4-Amino-5-carboxy-2-ethylmercaptopyrimidine	0.433023	0.274285	1.45607	0.048242	0.28957	0.63342	-0.65877
2194	Pehanorm	197.092	125.154	1.59107	0.013656	0.16805	0.635	-0.65517
730	M213T201	0.0155023	0.00989578	2.01027	0.00021244	0.082221	0.63834	-0.6476
177	1-Methyl-6-oxo-1,6-dihydropyridine-3-carboxylic acid	0.0367902	0.0236074	1.58903	0.017558	0.18679	0.64168	-0.64008
132	3-Amino-4-hydroxybenzoic acid	0.0359089	0.0231285	1.57509	0.018753	0.19449	0.64409	-0.63467
198	5-Aminosalicylic Acid	0.0359089	0.0231285	1.57509	0.018753	0.19449	0.64409	-0.63467
2546	Crotonic acid	0.0897985	0.0581842	1.62591	0.012929	0.16657	0.64794	-0.62606
2324	5-(5-Chloro-2-methoxyphenyl)-4-methyl-2,4-dihydro-3H-1,2,4-triazole-3-thione	0.113062	0.0733268	1.6729	0.015603	0.17704	0.64855	-0.6247
328	2,3,4-TRIHYDROXYBENZOIC ACID	0.0254833	0.0166176	1.96481	0.00049533	0.082221	0.6521	-0.61684
752	M429T269	0.0384359	0.0250674	1.51517	0.026689	0.22341	0.65219	-0.61664
217	Phloroglucinolcarboxylic acid	0.0501977	0.032801	1.72726	0.0084719	0.15284	0.65344	-0.61388
2972	M174T123	0.0453755	0.0298707	1.5571	0.022198	0.20798	0.6583	-0.60318
292	Ethyl 6-methyl-4-(4-methylphenyl)-2-oxo-1,2,3,4-tetrahydro-5-pyrimidinecarboxylate	0.278907	0.439551	1.68865	0.010004	0.15284	1.576	0.65625
654	3,3,3-Trifluorolactic acid	0.0085288	0.0136772	1.5881	0.009802	0.15284	1.6037	0.68136
2846	1-[2-hydroxy-3-(4-phenoxyphenoxy)propyl]-3-(2-methyl-1-oxopropyl)-1H-Indole-5-carboxylic acid	0.199736	0.334335	1.77389	0.0048904	0.1387	1.6739	0.7432
2684	Daunorubicin	0.0519117	0.088955	1.48721	0.026297	0.22341	1.7136	0.77702
359	N-[(4-hydroxy-1-methyl-7-phenoxy-3-isoquinolinyl)carbonyl]-Glycine	0.571543	0.981577	1.91997	0.0011485	0.10079	1.7174	0.78024
2163	2,2-Dimethyl-3,4-dihydro-2H-1,4-benzoxazin-3-one	0.0232557	0.0404794	1.36737	0.040154	0.26287	1.7406	0.7996
2504	Allidochlor	0.00343289	0.00611188	1.84105	0.0028759	0.10667	1.7804	0.83219
2386	5-Methoxytryptophol	0.099015	0.177682	1.38618	0.035923	0.25291	1.7945	0.84358
2260	Betonicine	0.0306095	0.0549397	1.48204	0.034584	0.25291	1.7949	0.84387
517	5-Demethylnobiletin	0.000757178	0.00138119	1.65492	0.011692	0.15703	1.8241	0.8672
2544	3-(6-Galloylglucosyl)-phloroacetophenone	0.0056198	0.0104096	1.69711	0.0091957	0.15284	1.8523	0.88932
2357	LNnT	0.00680733	0.0126186	1.57178	0.017553	0.18679	1.8537	0.89039
350	4-[4-(2-Butoxyethoxy)-5-methyl-2-thiazolyl]-2-fluorobenzoic acid	0.0827537	0.157354	1.9919	0.00043021	0.082221	1.9015	0.92712
2695	Verbascoside	0.0010674	0.00204024	1.52758	0.020909	0.2007	1.9114	0.93464
2249	1-Deoxynojirimycin	0.0168829	0.0331016	1.71441	0.0080179	0.15284	1.9607	0.97134
323	6-(4-Morpholinyl)-1H-purine	0.286639	0.562334	1.45645	0.037935	0.25776	1.9618	0.97219
2578	2-[4-(Acetylamino)phenyl]-4-quinolinecarboxylic acid	0.157701	0.314747	1.80156	0.0029963	0.10667	1.9958	0.997
10	Malic acid	0.81359	1.72262	1.62482	0.010548	0.15284	2.1173	1.0822
2368	Pro-Val	0.0292001	0.0643895	1.54174	0.018551	0.19449	2.2051	1.1409
2707	Tanakamine	0.0514353	0.114821	1.50888	0.019638	0.19676	2.2323	1.1586
2974	alpha-N-Acetylneuraminyl-2,6-beta-D-galactosyl-1,4-N-acetyl-beta-D-glucosamine	0.0116143	0.026502	1.58641	0.016212	0.17704	2.2818	1.1902
722	Deoxyadenosine	0.00852555	0.0200654	1.88483	0.0019542	0.10079	2.3536	1.2348
2202	Glu-Arg	0.0854319	0.211477	1.46471	0.035297	0.25291	2.4754	1.3077
2759	N-[[1,2-dihydro-4-hydroxy-2-oxo-1-(phenylmethyl)-3-quinolinyl]carbonyl]-Glycine	0.83884	2.10509	1.77064	0.0056086	0.1387	2.5095	1.3274
68	Pantothenic acid	0.409122	1.0272	1.5774	0.015061	0.17368	2.5107	1.3281
168	Isocitric acid	0.112503	0.282897	1.48324	0.022693	0.21142	2.5146	1.3303
2945	Paclitaxel	0.00328493	0.00841353	1.67661	0.0091938	0.15284	2.5613	1.3568
2903	Ethyl 4-(3-benzoyl-2-thioureido)benzoate	0.00873501	0.0230719	1.54941	0.030951	0.24656	2.6413	1.4013
522	Raltitrexed	0.0164957	0.0437464	1.63743	0.013522	0.16805	2.652	1.4071
2507	(6,7-Dimethoxy-1,4-dihydroindeno[1,2-c]pyrazol-3-yl)(3-fluorophenyl)amine	0.00370263	0.0100319	1.87178	0.0013302	0.10079	2.7094	1.438
2658	(1aalpha,2beta,3alpha,11calpha)-1a,2,3,11c-Tetrahydro-6,11-dimethylbenzo[6,7]phenanthro[3,4-b]oxirene-2,3-diol	0.00604263	0.0173523	1.93184	0.00084168	0.10079	2.8716	1.5219
258	GM2 Ganglioside sugar	0.00577324	0.0168493	1.65378	0.011374	0.15501	2.9185	1.5452
441	4-Chloro-5-methyl-1H-pyrazole-3-carboxylic acid	0.00576225	0.0175102	1.60796	0.0087653	0.15284	3.0388	1.6035
2540	2-{[5,6-Bis(4-methoxyphenyl)furo[2,3-d]pyrimidin-4-yl]amino}ethanol	0.0145621	0.0468021	1.48888	0.021937	0.20774	3.214	1.6844
166	6-(Dimethylamino)purine	0.106445	0.34702	1.48992	0.034489	0.25291	3.2601	1.7049
2494	Camelliaside-B	0.00636537	0.0207585	1.99824	0.00040838	0.082221	3.2612	1.7054
2814	Glutamic acid diethyl ester	0.0165173	0.0540941	1.54896	0.017877	0.18897	3.275	1.7115
89	Alanine	0.140616	0.467111	1.86077	0.0020964	0.10079	3.3219	1.732
136	Sarcosine	0.1398	0.471749	1.87254	0.0018441	0.10079	3.3745	1.7547
12	beta-Alanine	0.134862	0.457471	1.88091	0.0016568	0.10079	3.3921	1.7622
2238	9-Ethyladenine	0.285997	0.972778	1.56697	0.01586	0.17704	3.4014	1.7661
2584	Methocarbamol	0.0335196	0.115723	1.61725	0.011956	0.15773	3.4524	1.7876
2963	2-(5-Amino-1H-tetrazol-1-yl)acetohydrazide	0.24443	0.859021	1.68715	0.0076375	0.15284	3.5144	1.8133
556	8-Hydroxypinoresinol 4-O-beta-D-glucopyranoside	0.0375615	0.132815	2.0523	6.9726e-05	0.082221	3.5359	1.8221
2870	Pyrazosulfuron-ethyl	0.00284318	0.010206	1.61397	0.012182	0.15943	3.5896	1.8438
2384	Methyldopate	0.0326489	0.118228	1.78971	0.0028458	0.10667	3.6212	1.8565
146	4-(Methylamino)butanoic acid	0.14462	0.552898	1.70564	0.010081	0.15284	3.8231	1.9347
190	5-Aminopentanoic acid	0.14462	0.552898	1.70564	0.010081	0.15284	3.8231	1.9347
37	Valine	0.14462	0.552898	1.70564	0.010081	0.15284	3.8231	1.9347
2418	Pro-Pro	0.0360763	0.142642	1.79263	0.0051272	0.1387	3.9539	1.9833
2935	beta-Casomorphin (1-3), amide	0.00183346	0.00733334	1.54648	0.019481	0.19676	3.9997	1.9999
2472	Gramine	1.15268	4.69552	1.72296	0.0082759	0.15284	4.0736	2.0263
2557	2-(1H-Indol-1-yl)acetamide	0.00144919	0.00592406	1.50643	0.023021	0.21221	4.0878	2.0313
25	Xanthine	0.255088	1.05229	1.82312	0.003293	0.11082	4.1252	2.0445
182	Oxypurinol	0.24212	1.00805	1.85186	0.0023828	0.10079	4.1634	2.0578
2762	Trifluperidol	0.00821979	0.0345823	1.78646	0.0029789	0.10667	4.2072	2.0729
415	6alpha/beta-Hydroxyoxymorphone	0.0664448	0.281571	1.44067	0.037984	0.25776	4.2377	2.0833
519	N-Acetyl-D-galactosaminitol	0.00437135	0.0185715	1.50312	0.032666	0.24894	4.2485	2.0869
2959	leonurine	0.00322804	0.0139559	1.83424	0.0023837	0.10079	4.3233	2.1121
2124	Pyrrolidine	0.0106573	0.0461844	1.6698	0.012732	0.16532	4.3336	2.1156
2186	Prolylalanine	0.0143419	0.0656014	1.93379	0.00087127	0.10079	4.5741	2.1935
2984	Xanthosine 5-phosphate	0.000341612	0.00157284	1.55693	0.01594	0.17704	4.6042	2.2029
248	Atropic acid	0.130371	0.635649	1.44549	0.041131	0.26494	4.8757	2.2856
2321	beta-Homoproline	0.0338972	0.172369	1.76853	0.005972	0.1387	5.085	2.3463
2970	M176T149	0.111134	0.585541	1.89575	0.0014027	0.10079	5.2688	2.3975
2326	Pyridine-2,4-diamine	0.02029	0.10865	1.96085	0.00050993	0.082221	5.3549	2.4208
354	8-Hydroxy-3-(7-hydroxyheptyl)-6-oxo-3,4-dihydroisochromene-7-carboxylic acid	0.0104502	0.0564134	1.83976	0.0017142	0.10079	5.3983	2.4325
491	3-[(2-Bromo-5-fluorophenyl)formamido]propanoic acid	0.00563407	0.0304406	1.50642	0.028423	0.23203	5.4029	2.4337
2125	Norleucine	0.653192	3.57394	1.89764	0.0014238	0.10079	5.4715	2.4519
2177	Imidazoleacetic acid	0.00366906	0.02008	1.64707	0.011808	0.15703	5.4728	2.4523
2291	LPE(P-16:0)	0.103571	0.567177	1.48318	0.032295	0.24894	5.4762	2.4532
429	Glabranin	0.0222854	0.122079	1.41543	0.032549	0.24894	5.478	2.4536
2621	2-Benzylidene-1-heptanol	0.0189541	0.107761	1.54105	0.026538	0.22341	5.6854	2.5073
2878	Icariside F2	0.0238189	0.141595	1.80989	0.0019545	0.10079	5.9447	2.5716
2123	Proline	0.11636	0.69497	1.59834	0.019172	0.19676	5.9726	2.5783
2346	Ecgonine	0.0149446	0.0911449	1.54965	0.020465	0.2007	6.0989	2.6085
2467	Hydroxyprolyl-Hydroxyproline	0.0137221	0.0839159	1.36377	0.040137	0.26287	6.1154	2.6124
2404	Thr-Pro	0.00394679	0.0247584	1.48572	0.032271	0.24894	6.2731	2.6492
410	Anthraflavic acid	0.00467196	0.0295474	1.79521	0.0036468	0.11999	6.3244	2.6609
320	2-Amino-3-(1H-pyrazol-1-yl)propanoic acid	0.015336	0.0970431	1.92327	0.001021	0.10079	6.3278	2.6617
2812	(+)-Cloprostenol methylamide	0.0029837	0.0198982	1.56453	0.022047	0.20774	6.669	2.7375
481	Naringenin-4-O-beta-D-Glucuronide	0.000943699	0.00630068	1.67242	0.010933	0.15284	6.6766	2.7391
618	Praeroside III	0.00546468	0.0375757	1.81718	0.0019203	0.10079	6.8761	2.7816
2848	PA(18:4(6Z,9Z,12Z,15Z)/16:1(9Z))	0.00166491	0.0115464	1.67783	0.009489	0.15284	6.9351	2.7939
2863	Silodosin	0.00315723	0.0225741	1.68604	0.0080512	0.15284	7.15	2.8379
2206	Lysine	0.11355	0.885627	1.72686	0.0085537	0.15284	7.7995	2.9634
2829	3-[(2-cyclohexyl-2-hydroxyethyl)amino]-2,5-dioxo-1-(phenylmethyl)-4-Imidazolidineheptanoic acid	0.00494438	0.0389117	1.61091	0.016201	0.17704	7.8699	2.9763
2646	4-(3,4-Dimethylphenoxy)aniline	0.0124209	0.100353	1.77156	0.0057788	0.1387	8.0793	3.0142
2169	1-O-Hexadecyl-sn-glycero-3-phosphocholine (LPC(O-16:0/0:0))	0.161726	1.33132	1.4512	0.039525	0.26287	8.2319	3.0412
9	3-Amino-4-methylpentanoic acid	0.153286	1.27645	1.85967	0.0024675	0.10172	8.3272	3.0578
2603	Luminol	0.00642095	0.0537312	1.68677	0.010456	0.15284	8.3681	3.0649
171	Caplamin	0.153149	1.3454	1.86677	0.0022964	0.10079	8.7849	3.135
8	Leucine	0.153149	1.3454	1.86677	0.0022964	0.10079	8.7849	3.135
170	4-(dimethylamino)butanoate	0.154478	1.37174	1.86686	0.0023038	0.10079	8.8799	3.1505
1	Isoleucine	0.154478	1.37174	1.86686	0.0023038	0.10079	8.8799	3.1505
628	7-tert-Butyl-5,6,7,8-tetrahydro[1]benzothieno[2,3-d]pyrimidine-2,4(1H,3H)-dithione	0.000211356	0.00232661	1.96376	0.00034189	0.082221	11.008	3.4605
26	Hydroxyphenyllactic acid	0.0955215	1.12903	2.02256	0.00013559	0.082221	11.82	3.5631
2153	PC(P-16:0/0:0)	0.322403	3.81888	1.40445	0.04965	0.29089	11.845	3.5662
464	Isopentenyladenine	0.0157677	0.189656	1.82602	0.0027766	0.10667	12.028	3.5883
2397	Gly-Arg	0.00298947	0.0400209	1.5115	0.029712	0.239	13.387	3.7428
2294	Pesticide4-Piperonyl butoxide-C19H30O5-Butacide	0.000236223	0.00318879	1.42811	0.046996	0.28702	13.499	3.7548
145	Monomethyl phthalate	0.151637	2.38269	1.5686	0.024326	0.21224	15.713	3.9739
699	2-(Hydroxymethyl)-3-(acetamidomethylene)succinate	0.000765169	0.0160902	1.48551	0.02421	0.21224	21.028	4.3943
2345	N-Acetylvanilalanine	0.0196928	0.47935	1.58368	0.019646	0.19676	24.341	4.6053
2921	Labetalol	0.000378587	0.00955292	1.66925	0.014271	0.16967	25.233	4.6572
224	Methyl 3,4-dihydroxybenzoate	0.00364159	0.0977463	1.57006	0.019808	0.19676	26.842	4.7464
2221	PC(10:0/10:0)	0.00102078	0.0279349	1.56076	0.013867	0.16938	27.366	4.7743
2486	1,6-Diamino-2-oxo-4-phenyl-1,2-dihydro-3,5-pyridinedicarbonitrile	0.000524196	0.0144799	1.45512	0.038493	0.25908	27.623	4.7878
2170	Nicotinate	0.00118297	0.0356172	1.74596	0.0059542	0.1387	30.108	4.9121
2174	Isonicotinic acid	0.00111047	0.0335236	1.746	0.0059516	0.1387	30.189	4.9159
41	4-Hydroxybenzaldehyde	0.0056185	0.183809	1.47545	0.034973	0.25291	32.715	5.0319
40	3-hydroxybenzaldehyde	0.00560283	0.183595	1.47577	0.034931	0.25291	32.768	5.0342
2352	PC(20:1)	0.00144857	0.0585309	1.69558	0.0052104	0.1387	40.406	5.3365
615	Jacein	0.00055092	0.0251188	1.69697	0.0086035	0.15284	45.594	5.5108
2952	Cephradine	6.5065e-05	0.00322797	1.80727	0.0042457	0.12283	49.611	5.6326
444	1-(5-Chloro-1H-benzimidazol-2-yl)ethanol	0.00948147	0.668311	1.65913	0.010937	0.15284	70.486	6.1393
2538	Coptisine cation	1.22642e-05	0.00103819	1.61466	0.016953	0.18392	84.652	6.4035
192	Desaminotyrosine	0.0860785	8.69345	1.6848	0.010452	0.15284	100.99	6.6581
126	4-Ethoxybenzoic acid	0.0882353	8.91709	1.6824	0.010642	0.15284	101.06	6.6591
161	Ethyl 3-hydroxybenzoate	0.0882353	8.91709	1.6824	0.010642	0.15284	101.06	6.6591
164	Ethyl 4-hydroxybenzoate	0.0882353	8.91709	1.6824	0.010642	0.15284	101.06	6.6591
156	2-Phenyllactic acid	0.0852722	8.62899	1.68469	0.010462	0.15284	101.19	6.661
2339	Cyclocytidine	0.00347603	0.365701	1.40888	0.032437	0.24894	105.21	6.7171
165	2-Hydroxy-2-methylbutyric acid	0.000840868	0.157472	1.74121	0.0078834	0.15284	187.27	7.549
203	3-Hydroxyisovaleric acid	0.000840868	0.157472	1.74121	0.0078834	0.15284	187.27	7.549

## Sheet: Table S3
Table S3. Differential metabolite screening results table of 3day-Curvs3day
id	MS2.name	Mean E	Mean F	VIP	P_VALUE	Q_VALUE	FOLD_CHANGE	LOG_FOLDCHANGE
2858	Oxytetracycline	0.000542798992	2.0775302e-05	1.73180083061013	0.045939	0.72445	0.038274	-4.7075
2339	Cyclocytidine	0.36570074	0.022318263836	1.76545167624228	0.04026	0.72445	0.061029	-4.0344
2812	(+)-Cloprostenol methylamide	0.01989824004	0.0025265078	1.97589590341593	0.019497	0.72445	0.12697	-2.9774
2621	2-Benzylidene-1-heptanol	0.1077612256	0.0139724376	1.89908379649363	0.022794	0.72445	0.12966	-2.9472
2515	1-(9H-purin-6-yl)-4-Piperidinamine	0.0800265356	0.0133827668	2.21465410784852	0.0023598	0.72445	0.16723	-2.5801
2538	Coptisine cation	0.00103818664	0.000184803578	1.78213843402288	0.04621	0.72445	0.17801	-2.49
2170	Nicotinate	0.0356171962	0.0069864404	2.01316391581621	0.017162	0.72445	0.19615	-2.3499
2174	Isonicotinic acid	0.0335236274	0.0065757802	2.01316386575289	0.017162	0.72445	0.19615	-2.3499
2884	"2,5-Dimethoxy-2-hydroxy-5-methylchalcone"	0.00218407362	0.000483687456	1.80735815804237	0.022974	0.72445	0.22146	-2.1749
615	Jacein	0.0251187892	0.005589253956	1.77766945688116	0.030712	0.72445	0.22251	-2.168
607	Tyr-Phe	0.00451285778	0.00103651758	1.99180136436307	0.015375	0.72445	0.22968	-2.1223
2281	N-Methyl-1-deoxynojirimycin	0.583633318	0.134590166	1.8184161109477	0.036829	0.72445	0.23061	-2.1165
2921	Labetalol	0.00955292112	0.00230067188	1.79413459257353	0.040869	0.72445	0.24083	-2.0539
519	N-Acetyl-D-galactosaminitol	0.018572655582	0.00515835612	1.70718174676003	0.042965	0.72445	0.27774	-1.8482
2984	Xanthosine 5-phosphate	0.00157283682	0.000453167656	1.83126352348559	0.02996	0.72445	0.28812	-1.7953
2696	"7-Hydroxy-2,5,6-trimethoxy-4,5-methylenedioxyisoflavone-7-(2-p-coumaroylglucoside)"	0.01024118766	0.00309587514	1.79617191165838	0.036577	0.72445	0.3023	-1.726
628	"7-tert-Butyl-5,6,7,8-tetrahydro[1]benzothieno[2,3-d]pyrimidine-2,4(1H,3H)-dithione"	0.0023266134	0.000705962276	1.76354015718605	0.034637	0.72445	0.30343	-1.7206
140	"Arabinono-1,4-lactone"	0.245748154	0.076349374	1.80255265510949	0.033707	0.72445	0.31068	-1.6865
581	Chlorthalidone	0.00136456386	0.000428501556	1.99783319071402	0.012303	0.72445	0.31402	-1.6711
166	6-(Dimethylamino)purine	0.347020052	0.10905663	1.75287846168202	0.035973	0.72445	0.31427	-1.6699
2871	(1-heptyl-5-phenyl-1H-pyrrol-3-yl)-1-naphthalenyl-Methanone	0.01664570052	0.00543203238	1.82319370510763	0.030688	0.72445	0.32633	-1.6156
2829	"3-[(2-cyclohexyl-2-hydroxyethyl)amino]-2,5-dioxo-1-(phenylmethyl)-4-Imidazolidineheptanoic acid"	0.038911714	0.013453378	1.75202112490443	0.048012	0.72445	0.34574	-1.5322
2425	Tanshinone Iia	0.0152260366	0.0053055364	1.97115805489312	0.015892	0.72445	0.34845	-1.521
383	Averufin	0.057183242	0.020299732	1.95223813180587	0.024837	0.72445	0.35499	-1.4941
2335	Cucurbitin	0.0020133702	0.000728125674	1.98308131291278	0.016663	0.72445	0.36165	-1.4674
2584	Methocarbamol	0.115722998	0.04487644	2.00548370200067	0.016858	0.72445	0.38779	-1.3666
2405	Arg-Pro-Pro	0.00965497046	0.00376394662	1.93168092177135	0.024006	0.72445	0.38985	-1.359
424	Cys-Ala	0.125230618	0.050720498	1.89399109949994	0.026793	0.72445	0.40502	-1.3039
146	4-(Methylamino)butanoic acid	0.5528982356	0.2261448578	1.75988716168539	0.042918	0.72445	0.40902	-1.2898
190	5-Aminopentanoic acid	0.5528982356	0.2261448578	1.75988716168539	0.042918	0.72445	0.40902	-1.2898
37	Valine	0.5528982356	0.2261448578	1.75988716168539	0.042918	0.72445	0.40902	-1.2898
2969	Cumyluron	0.0614113418	0.0257148524	1.76328360962483	0.035543	0.72445	0.41873	-1.2559
556	8-Hydroxypinoresinol 4-O-beta-D-glucopyranoside	0.132815	0.055989579836	2.05518540802592	0.0072273	0.72445	0.42156	-1.2462
2864	(1-hexyl-5-phenyl-1H-pyrrol-3-yl)-1-naphthalenyl-Methanone	0.0378079963	0.01602765522	2.14648420487352	0.004982	0.72445	0.42392	-1.2381
2876	"4-(4-(1H-Indol-3-yl)-3,6-dihydro-1(2H)-pyridinyl)-1H-pyrazolo[3,4-d]pyrimidine"	0.0061005806	0.002638332836	1.72986768802098	0.040238	0.72445	0.43247	-1.2093
68	Pantothenic acid	1.027194802	0.454235708	1.99407549982792	0.017926	0.72445	0.44221	-1.1772
2870	Pyrazosulfuron-ethyl	0.0102059828	0.0049136096	1.90372321753627	0.032193	0.72445	0.48144	-1.0546
2852	"(1RS,2RS)-Guaiacylglycerol-1-glucoside"	0.0222860614	0.0112030412	1.75159546908982	0.048352	0.72445	0.50269	-0.99225
182	Oxypurinol	1.0080485	0.52337744	1.69023168537569	0.049951	0.72445	0.5192	-0.94564
2707	Tanakamine	0.114821068	0.060291624	1.8583230559926	0.024715	0.72445	0.52509	-0.92936
292	"Ethyl 6-methyl-4-(4-methylphenyl)-2-oxo-1,2,3,4-tetrahydro-5-pyrimidinecarboxylate"	0.439551192	0.232435078	1.77692109232212	0.03145	0.72445	0.5288	-0.9192
2698	Beclomethasone	0.104023782	0.057898062	1.72843207533817	0.036129	0.72445	0.55658	-0.84533
10	Malic acid	1.72262042	0.96167534	1.89096704193033	0.026669	0.72445	0.55826	-0.84098
488	Amfonelic acid	21.2404254	11.9574746	1.66428275149142	0.048275	0.72445	0.56296	-0.8289
2248	Flopropione	0.047232442	0.027718974	1.99672568551631	0.018135	0.72445	0.58686	-0.7689
2655	"3,5-Dimethoxy-3,5,7,4-tetrahydroxyflavone"	0.224347654	0.13978913	1.96372190646355	0.020054	0.72445	0.62309	-0.68248
2433	"3,6-Diamino-9-(2-carboxyphenyl)xanthylium cation"	0.35619022	0.23705658	1.80216554740984	0.031155	0.72445	0.66553	-0.58742
2927	3-(1-naphthalenylmethyl)-1-pentyl-1H-Indole	0.0079672724	0.012749034	1.80363370642071	0.040787	0.72445	1.6002	0.67823
565	Moxifloxacin	0.0071108086	0.0117802578	1.90032308585575	0.023365	0.72445	1.6567	0.72829
626	2-[3-(2-Quinolylmethoxy)anilino]benzoic acid	0.010285223	0.0171567782	1.61644673890062	0.049206	0.72445	1.6681	0.73821
2605	"4-(1H-Benzimidazol-2-yl)-1,2,5-oxadiazol-3-ylamine"	0.021605034	0.037509056	2.28828287244899	0.001696	0.6996	1.7361	0.79587
2443	Casticin	0.108968432	0.203250532	2.21416675609473	0.005021	0.72445	1.8652	0.89935
337	"N4,N5-Dimethyl-1H-imidazole-4,5-dicarboxamide"	0.30896686	0.5989925	2.04219180409669	0.0090208	0.72445	1.9387	0.95509
591	4-methylumbelliferyl acetate	0.5642947	1.14916122	1.97322866116163	0.015575	0.72445	2.0365	1.0261
431	"4-Chloro-3,5-dimethylphenol"	0.0075537284	0.0158187158	1.75580625876114	0.037541	0.72445	2.0942	1.0664
621	Populoside	0.007303229248	0.015587028	1.73756389517821	0.037497	0.72445	2.1343	1.0937
2582	Lanceolatin B	0.06063121	0.132194004	1.85375874392119	0.024284	0.72445	2.1803	1.1245
2269	D-(+)-Turanose	0.0063226802	0.0139771858	2.00003339912993	0.015693	0.72445	2.2106	1.1445
479	"2-Amino-4,5-difluorobenzoic acid"	0.006101232782	0.0141067118	1.73470360552115	0.044907	0.72445	2.3121	1.2092
2495	4-[2-(2-methylphenyl)ethynyl]-Benzenepropanoic acid	0.00437964388	0.01026911404	2.1355073759016	0.010281	0.72445	2.3447	1.2294
271	"6-(4-Chlorobenzyl)-2,3-dihydro-5H-[1,3]thiazolo[3,2-a]pyrimidine-5,7(6H)-dione"	0.0153015296	0.0373677058	1.76903962436746	0.042957	0.72445	2.4421	1.2881
719	M368T172	0.001228823522	0.0030189648	2.14773263601855	0.0099983	0.72445	2.4568	1.2968
763	1-O-[2-(L-Cysteinamido)-2-deoxy-alpha-D-glucopyranosyl]-1D-myo-inositol	0.0005091606	0.00133282564	1.76712249303808	0.039672	0.72445	2.6177	1.3883
585	N-(5-Chloropyridin-2-yl)-5-propylthiophene-3-carboxamide	0.59722992	1.61881202	1.81841710507317	0.037837	0.72445	2.7105	1.4386
2349	Tripropylene glycol	0.021124291	0.0617321676	2.14857308158143	0.0043164	0.72445	2.9223	1.5471
2709	Citrusin	0.0108576188	0.03299898	1.77416328871279	0.034744	0.72445	3.0392	1.6037
2306	Maleic hydrazide	0.0132026404	0.0404065324	2.15076257559175	0.0076822	0.72445	3.0605	1.6138
105	Uridine	0.064001452	0.196316708	2.02791611892999	0.014943	0.72445	3.0674	1.617
375	"4-(1,3-Dioxo-1,3-dihydro-2H-isoindol-2-yl)-2-hydroxybenzoic acid"	0.0115362868	0.0356426482	2.05695379199034	0.013081	0.72445	3.0896	1.6274
2806	Corchoroside-B	0.0028088026	0.0087408074	2.41289821089056	0.00026163	0.33217	3.1119	1.6378
2173	Car(18:0)	0.237496704	0.7554164988	2.01283990672305	0.013751	0.72445	3.1807	1.6694
2677	Glycerol-tritridecanoate	0.000566461334	0.0019004374	1.79221239498477	0.040896	0.72445	3.3549	1.7463
2629	"5-Chloro-1-(4-piperidinyl)-1,3-dihydro-2H-benzimidazol-2-one"	0.0390407656	0.1353816222	1.90780338785055	0.014734	0.72445	3.4677	1.794
2402	Asn-Pro	0.130513426	0.46466494	1.74102322331557	0.032518	0.72445	3.5603	1.832
2839	Sulfamoxole	0.0176145506	0.065107865	1.8516842456217	0.018174	0.72445	3.6963	1.8861
2188	Lauroylcarnitine	0.0693881882	0.2835812738	1.71575831768338	0.049464	0.72445	4.0869	2.031
81	2-Deoxyguanosine 5-monophosphate (dGMP)	0.01830963536	0.0756424581	1.72517730738066	0.043928	0.72445	4.1313	2.0466
233	N-Nitroso-N-methyl-3-aminopropionic acid	0.0096332896	0.0398354866	2.25197049761383	0.0026513	0.72445	4.1352	2.048
2172	Phe-Leu	0.127808112	0.552925436	1.72649473040049	0.043773	0.72445	4.3262	2.1131
2521	"N-(2,3-Dihydro-1H-inden-5-yl)tetraazolo[1,5-b]pyridazin-6-amine"	0.3121046	1.38575277	1.72312013822337	0.040699	0.72445	4.44	2.1506
2880	12-Apozeaxanthin	0.018324272554	0.08193741792	1.69809933088408	0.049563	0.72445	4.4715	2.1608
764	Glyoxal	0.000336446836	0.001511644	1.81095494895292	0.034952	0.72445	4.493	2.1677
738	Deacetylcephalosporin C	0.000489622448	0.00240848438	1.81209540264875	0.033843	0.72445	4.9191	2.2984
2356	Desferrioxamine B + Al (M-2H+Al)	0.00585277498	0.02894234088	1.77818256517494	0.039119	0.72445	4.9451	2.306
642	Pseudolaric acid B	0.1159299746	0.5885165414	1.80373501543769	0.03373	0.72445	5.0765	2.3438
2879	"3-(3,4-Dimethoxyphenyl)-7-methyl-4-phenylcoumarin"	0.00076634006	0.00641974082	1.74456046816897	0.038148	0.72445	8.3771	3.0665
478	Indole-3-butyric acid	0.0042068264	0.0410102102	1.69955481614449	0.044064	0.72445	9.7485	3.2852
2868	"3-(3-Chloropropyl)-5,5-dimethyl-2,4-imidazolidinedione"	0.0823117002	0.8084479572	2.12043012776499	0.0068509	0.72445	9.8218	3.296
2659	"2,4-Diphenyl-3-azabicyclo[3.3.1]nonan-9-ol"	0.000204960202	0.00507558868	2.21169223986972	0.0033855	0.72445	24.764	4.6302
554	"1,1-Binaphthyl-8,8-dicarboxylic acid"	0.002679688654	0.085544846	2.40918859777436	0.00060395	0.33217	31.923	4.9965
2891	4-Deacetylneosolaniol	0.000151130222	0.00960404812	1.76534806741964	0.039655	0.72445	63.548	5.9898
509	N-(4-Acetylphenyl)ethanesulfonamide	0.000448333836	0.03820077	1.97419164423438	0.017223	0.72445	85.206	6.4129
2713	alpha-Peltatin	1.6410484e-05	0.0111546146	2.19802781222218	0.004283	0.72445	679.72	9.4088

## Sheet: Table S4
Table S4. Metabolic pathway analysis table of 3dayvsCon
Pathway_id	Pathway	Total	Hits	Raw_p	FDR	Impact	cpd_hits
chx00410	beta-Alanine metabolism	32	3	0.01875	0.2859	0.09375	cpd:C00099 beta-Alanine;cpd:C00383 Malonic acid;cpd:C00864 Pantothenic acid;
chx00232	Caffeine metabolism	22	4	0.0005401	0.01647	0.181818	cpd:C00385 Xanthine;cpd:C13747 1,7-Dimethylxanthine;cpd:C07130 Theophylline;cpd:C01762 Xanthosine;
chx00020	Citrate cycle (TCA cycle)	20	2	0.04861	0.4013	0.1	cpd:C00149 Malic acid;cpd:C00311 Isocitric acid;
chx00340	Histidine metabolism	47	1	0.5731	0.7439	0.0212766	cpd:C02835 Imidazoleacetic acid;
chx00052	Galactose metabolism	46	1	0.5653	0.7439	0.0217391	cpd:C00089 Sucrose;
chx00470	D-Amino acid metabolism	69	1	0.7143	0.7923	0.0144928	cpd:C00431 5-Aminopentanoic acid;
chx00290	Valine, leucine and isoleucine biosynthesis	23	1	0.34	0.7439	0.0434783	cpd:C02226 Citraconic acid;
chx00120	Primary bile acid biosynthesis	47	2	0.2045	0.6131	0.0425532	cpd:C05455 7alpha-Hydroxy-4-cholesten-3-one;cpd:C01921 Glycocholate;
chx00240	Pyrimidine metabolism	64	3	0.1054	0.4947	0.046875	cpd:C00475 Cytidine;cpd:C00383 Malonic acid;cpd:C00099 beta-Alanine;
chx00071	Fatty acid degradation	50	1	0.5958	0.7572	0.02	cpd:C02990 Palmitoylcarnitine (Car(16:0));
chx00500	Starch and sucrose metabolism	37	1	0.488	0.7439	0.027027	cpd:C00089 Sucrose;
chx00260	Glycine, serine and threonine metabolism	48	2	0.2111	0.6131	0.0416667	cpd:C00168 3-Hydroxypyruvic acid;cpd:C00213 Sarcosine;
chx00310	Lysine degradation	56	2	0.2642	0.6448	0.0357143	cpd:C00431 5-Aminopentanoic acid;cpd:C00164 Acetoacetate;
chx00270	Cysteine and methionine metabolism	67	1	0.7037	0.7923	0.0149254	cpd:C01118 O-Succinyl-L-homoserine;
chx00030	Pentose phosphate pathway	37	1	0.488	0.7439	0.027027	cpd:C00673 2-Deoxyribose 5-phosphate;
chx00330	Arginine and proline metabolism	69	2	0.3503	0.7439	0.0289855	cpd:C00213 Sarcosine;cpd:C00431 5-Aminopentanoic acid;
chx00061	Fatty acid biosynthesis	58	1	0.6507	0.7783	0.0172414	cpd:C00383 Malonic acid;
chx00350	Tyrosine metabolism	78	2	0.4081	0.7439	0.025641	cpd:C05584 2-Phenyllactic acid;cpd:C00164 Acetoacetate;
chx00280	Valine, leucine and isoleucine degradation	42	1	0.5325	0.7439	0.0238095	cpd:C00164 Acetoacetate;
chx00230	Purine metabolism	101	7	0.001983	0.04033	0.0693069	cpd:C00559 Deoxyadenosine;cpd:C00294 Inosine;cpd:C00387 Guanosine;cpd:C01762 Xanthosine;cpd:C00104 IDP;cpd:C00655 Xanthosine 5-phosphate;cpd:C00385 Xanthine;
chx00600	Sphingolipid metabolism	35	1	0.469	0.7439	0.0285714	cpd:C00550 SM(d18:1/20:0);
chx00640	Propanoate metabolism	41	1	0.5239	0.7439	0.0243902	cpd:C00099 beta-Alanine;
chx00592	alpha-Linolenic acid metabolism	44	1	0.5492	0.7439	0.0227273	cpd:C00157 PC(22:4(7Z,10Z,13Z,16Z)/P-18:1(9Z));
chx00591	Linoleic acid metabolism	28	1	0.3971	0.7439	0.0357143	cpd:C00157 PC(22:4(7Z,10Z,13Z,16Z)/P-18:1(9Z));
chx00750	Vitamin B6 metabolism	29	1	0.408	0.7439	0.0344828	cpd:C04690 2-(Hydroxymethyl)-3-(acetamidomethylene)succinate;
chx00983	Drug metabolism - other enzymes	41	1	0.5239	0.7439	0.0243902	cpd:C07446 Isonicotinic acid;
chx00770	Pantothenate and CoA biosynthesis	30	2	0.09938	0.4947	0.0666667	cpd:C00864 Pantothenic acid;cpd:C00099 beta-Alanine;
chx00590	Arachidonic acid metabolism	79	1	0.7622	0.8016	0.0126582	cpd:C00157 PC(22:4(7Z,10Z,13Z,16Z)/P-18:1(9Z));
chx00650	Butanoate metabolism	47	1	0.5731	0.7439	0.0212766	cpd:C00164 Acetoacetate;
chx00630	Glyoxylate and dicarboxylate metabolism	64	3	0.1054	0.4947	0.046875	cpd:C00149 Malic acid;cpd:C00168 3-Hydroxypyruvic acid;cpd:C00311 Isocitric acid;
chx00564	Glycerophospholipid metabolism	56	2	0.2642	0.6448	0.0357143	cpd:C00157 PC(22:4(7Z,10Z,13Z,16Z)/P-18:1(9Z));cpd:C00189 Ethanolamine;
chx00760	Nicotinate and nicotinamide metabolism	55	3	0.07423	0.4738	0.0545455	cpd:C00253 Nicotinate;cpd:C03150 Nicotinamide riboside (NR);cpd:C15987 4-(Methylamino)butanoic acid;
chx00620	Pyruvate metabolism	32	1	0.4393	0.7439	0.03125	cpd:C00149 Malic acid;
chx00920	Sulfur metabolism	33	1	0.4494	0.7439	0.030303	cpd:C01118 O-Succinyl-L-homoserine;
chx01230	Biosynthesis of amino acids	128	2	0.6728	0.7893	0.015625	cpd:C01118 O-Succinyl-L-homoserine;cpd:C00311 Isocitric acid;
chx00980	Metabolism of xenobiotics by cytochrome P450	121	1	0.8903	0.9052	0.00826446	cpd:C19559 (1aalpha,2beta,3alpha,11calpha)-1a,2,3,11c-Tetrahydro-6,11-dimethylbenzo[6,7]phenanthro[3,4-b]oxirene-2,3-diol;
chx01210	2-Oxocarboxylic acid metabolism	144	2	0.7348	0.8004	0.0138889	cpd:C00311 Isocitric acid;cpd:C02226 Citraconic acid;
chx01232	Nucleotide metabolism	58	8	6.756e-06	0.0004121	0.137931	cpd:C00104 IDP;cpd:C00294 Inosine;cpd:C00387 Guanosine;cpd:C00385 Xanthine;cpd:C01762 Xanthosine;cpd:C00655 Xanthosine 5-phosphate;cpd:C00559 Deoxyadenosine;cpd:C00475 Cytidine;
chx01212	Fatty acid metabolism	122	2	0.6468	0.7783	0.0163934	cpd:C02990 Palmitoylcarnitine (Car(16:0));cpd:C00383 Malonic acid;
chx02010	ABC transporters	139	6	0.03681	0.4013	0.0431655	cpd:C00089 Sucrose;cpd:C00294 Inosine;cpd:C00387 Guanosine;cpd:C00475 Cytidine;cpd:C00559 Deoxyadenosine;cpd:C01762 Xanthosine;
chx04071	Sphingolipid signaling pathway	15	1	0.2372	0.6448	0.0666667	cpd:C00550 SM(d18:1/20:0);
chx01200	Carbon metabolism	112	3	0.3232	0.7439	0.0267857	cpd:C00168 3-Hydroxypyruvic acid;cpd:C00149 Malic acid;cpd:C00311 Isocitric acid;
chx04080	Neuroactive ligand-receptor interaction	53	1	0.6173	0.7685	0.0188679	cpd:C00099 beta-Alanine;
chx01240	Biosynthesis of cofactors	328	4	0.8483	0.877	0.0121951	cpd:C00311 Isocitric acid;cpd:C00253 Nicotinate;cpd:C00864 Pantothenic acid;cpd:C00099 beta-Alanine;
chx04217	Necroptosis	10	1	0.165	0.5593	0.1	cpd:C00550 SM(d18:1/20:0);
chx04723	Retrograde endocannabinoid signaling	19	2	0.04425	0.4013	0.105263	cpd:C00189 Ethanolamine;cpd:C00157 PC(22:4(7Z,10Z,13Z,16Z)/P-18:1(9Z));
chx04742	Taste transduction	33	2	0.1166	0.5082	0.0606061	cpd:C00089 Sucrose;cpd:C00149 Malic acid;
chx04922	Glucagon signaling pathway	26	2	0.07767	0.4738	0.0769231	cpd:C00311 Isocitric acid;cpd:C00149 Malic acid;
chx04974	Protein digestion and absorption	47	1	0.5731	0.7439	0.0212766	cpd:C00099 beta-Alanine;
chx04964	Proximal tubule bicarbonate reclamation	17	1	0.2643	0.6448	0.0588235	cpd:C00149 Malic acid;
chx04973	Carbohydrate digestion and absorption	27	1	0.3861	0.7439	0.037037	cpd:C00089 Sucrose;
chx04976	Bile secretion	138	2	0.7128	0.7923	0.0144928	cpd:C01921 Glycocholate;cpd:C07394 Paclitaxel;
chx04977	Vitamin digestion and absorption	39	1	0.5063	0.7439	0.025641	cpd:C00864 Pantothenic acid;
chx04979	Cholesterol metabolism	10	1	0.165	0.5593	0.1	cpd:C01921 Glycocholate;
chx05133	Pertussis	10	1	0.165	0.5593	0.1	cpd:C00253 Nicotinate;
chx05204	Chemical carcinogenesis - DNA adducts	78	1	0.7577	0.8016	0.0128205	cpd:C19559 (1aalpha,2beta,3alpha,11calpha)-1a,2,3,11c-Tetrahydro-6,11-dimethylbenzo[6,7]phenanthro[3,4-b]oxirene-2,3-diol;
chx05200	Pathways in cancer	31	1	0.4291	0.7439	0.0322581	cpd:C00149 Malic acid;
chx05231	Choline metabolism in cancer	11	1	0.18	0.5778	0.0909091	cpd:C00157 PC(22:4(7Z,10Z,13Z,16Z)/P-18:1(9Z));
chx05211	Renal cell carcinoma	3	1	0.05263	0.4013	0.333333	cpd:C00149 Malic acid;
chx05230	Central carbon metabolism in cancer	37	2	0.1407	0.5593	0.0540541	cpd:C00311 Isocitric acid;cpd:C00149 Malic acid;
chx01100	Metabolic pathways	3072	41	0.9996	0.9996	0.0133464	cpd:C01744 Desaminotyrosine;cpd:C12115 3-Amino-4-hydroxybenzoic acid;cpd:C02226 Citraconic acid;cpd:C06624 Oxytetracycline;cpd:C15987 4-(Methylamino)butanoic acid;cpd:C01401 Alanine;cpd:C00431 5-Aminopentanoic acid;cpd:C07394 Paclitaxel;cpd:C00213 Sarcosine;cpd:C01118 O-Succinyl-L-homoserine;cpd:C02378 Caplamin;cpd:C00633 4-Hydroxybenzaldehyde;cpd:C07130 Theophylline;cpd:C00157 PC(22:4(7Z,10Z,13Z…

## Sheet: Table S5
Table S5. Metabolic pathway analysis table of 3day-Curvs3day
Pathway_id	Pathway	Total	Hits	Raw_p	FDR	Impact	cpd_hits
chx00020	Citrate cycle (TCA cycle)	20	1	0.1181	0.3347	0.05	cpd:C00149 Malic acid;
chx00410	beta-Alanine metabolism	32	1	0.1824	0.3347	0.03125	cpd:C00864 Pantothenic acid;
chx00240	Pyrimidine metabolism	64	1	0.3324	0.4015	0.015625	cpd:C00299 Uridine;
chx00470	D-Amino acid metabolism	69	1	0.3533	0.4015	0.0144927536232	cpd:C00431 5-Aminopentanoic acid;
chx00330	Arginine and proline metabolism	69	1	0.3533	0.4015	0.0144927536232	cpd:C00431 5-Aminopentanoic acid;
chx00310	Lysine degradation	56	1	0.2976	0.4015	0.017857142857099998	cpd:C00431 5-Aminopentanoic acid;
chx00230	Purine metabolism	101	2	0.1304	0.3347	0.019801980198	cpd:C00362 2-Deoxyguanosine 5-monophosphate (dGMP);cpd:C00655 Xanthosine 5-phosphate;
chx00620	Pyruvate metabolism	32	1	0.1824	0.3347	0.03125	cpd:C00149 Malic acid;
chx00770	Pantothenate and CoA biosynthesis	30	1	0.172	0.3347	0.0333333333333	cpd:C00864 Pantothenic acid;
chx00630	Glyoxylate and dicarboxylate metabolism	64	1	0.3324	0.4015	0.015625	cpd:C00149 Malic acid;
chx00983	Drug metabolism - other enzymes	41	1	0.2276	0.3347	0.0243902439024	cpd:C07446 Isonicotinic acid;
chx00760	Nicotinate and nicotinamide metabolism	55	2	0.045630000000000004	0.3347	0.0363636363636	cpd:C00253 Nicotinate;cpd:C15987 4-(Methylamino)butanoic acid;
chx01232	Nucleotide metabolism	58	3	0.005362	0.1341	0.051724137931	cpd:C00655 Xanthosine 5-phosphate;cpd:C00362 2-Deoxyguanosine 5-monophosphate (dGMP);cpd:C00299 Uridine;
chx01200	Carbon metabolism	112	1	0.5089	0.5531	0.00892857142857	cpd:C00149 Malic acid;
chx02010	ABC transporters	139	2	0.2151	0.3347	0.0143884892086	cpd:C07663 Moxifloxacin;cpd:C00299 Uridine;
chx01240	Biosynthesis of cofactors	328	2	0.6187	0.6445	0.006097560975609999	cpd:C00253 Nicotinate;cpd:C00864 Pantothenic acid;
chx04742	Taste transduction	33	1	0.1875	0.3347	0.030303030303	cpd:C00149 Malic acid;
chx04922	Glucagon signaling pathway	26	1	0.1508	0.3347	0.0384615384615	cpd:C00149 Malic acid;
chx04964	Proximal tubule bicarbonate reclamation	17	1	0.1013	0.3347	0.0588235294118	cpd:C00149 Malic acid;
chx04977	Vitamin digestion and absorption	39	1	0.2177	0.3347	0.025641025641	cpd:C00864 Pantothenic acid;
chx05133	Pertussis	10	1	0.060829999999999995	0.3347	0.1	cpd:C00253 Nicotinate;
chx05211	Renal cell carcinoma	3	1	0.01864	0.233	0.33333333333299997	cpd:C00149 Malic acid;
chx05230	Central carbon metabolism in cancer	37	1	0.2078	0.3347	0.027027027026999998	cpd:C00149 Malic acid;
chx05200	Pathways in cancer	31	1	0.1772	0.3347	0.0322580645161	cpd:C00149 Malic acid;
chx01100	Metabolic pathways	3072	10	0.9999	0.9999	0.00325520833333	cpd:C06624 Oxytetracycline;cpd:C15987 4-(Methylamino)butanoic acid;cpd:C00431 5-Aminopentanoic acid;cpd:C03112 Deacetylcephalosporin C;cpd:C00864 Pantothenic acid;cpd:C00299 Uridine;cpd:C00149 Malic acid;cpd:C00253 Nicotinate;cpd:C00655 Xanthosine 5-phosphate;cpd:C00362 2-Deoxyguanosine 5-monophosphate (dGMP);

## Sheet: Table S6
Table S6. Parameters of OPLS-DA model
Groups	R2X(cum)	R2Y(cum)	Q2(cum)	pre	ort	pR2Y	pQ2
3dayvsCon	0.591	0.987	0.844	1	1	0.005	0.005
3day-Curvs3day	0.52	0.808	0.214	1	1	0.005	0.005

## Sheet: Table S7
Table S7. Data sheet for correlation analysis of differential lipids(3dayvsCon).
LipidIon1	LipidIon2	Coefficient	P value
PC(29:1)	PE(18:1_14:0)	0.912521	0.000230278
TG(20:0e_8:0_8:0)	PE(18:1_14:0)	0.846219	0.00202352
DG(18:0_16:0)	PE(16:0_18:1)	0.873302	0.000964833
DG(18:0_18:1)	PE(16:0_18:1)	0.86654	0.0011778
DG(16:0_20:3)	PE(16:0_18:1)	0.880521	0.000769986
DG(18:0_20:4)	PE(16:0_18:1)	0.893993	0.000485255
DG(18:0_22:5)	PE(16:0_18:1)	0.848213	0.00192548
PC(31:1)	PE(16:0_18:1)	0.998186	4.72425e-11
PC(18:3e_18:1)	PE(16:0_18:1)	0.838744	0.00242342
PE(16:0e_20:2)	PE(16:0_18:1)	0.889373	0.000572222
PE(39:5e)	PE(16:0_18:1)	0.839107	0.00240281
PG(20:0_14:0)	PE(16:0_18:1)	0.889752	0.000564693
TG(12:0e_8:0_14:0)	PE(16:0_18:1)	0.87445	0.000931678
TG(12:0e_6:0_18:3)	PE(16:0_18:1)	0.874469	0.000931125
TG(16:0_18:1_18:1)	PE(16:0_18:1)	0.861992	0.00133905
TG(18:1_18:1_18:1)	PE(16:0_18:1)	0.890741	0.000545385
TG(18:1_18:1_18:2)	PE(16:0_18:1)	0.919901	0.000163348
CerP(d45:0)	PE(16:0_18:1)	0.822936	0.00345227
CerP(m20:0_25:0+O)	PE(16:0_18:1)	0.824685	0.00332532
DG(16:0_16:0)	PE(16:0_18:1)	0.875214	0.000910078
PS(20:2e_20:4)	PE(38:7e)	0.801137	0.0053408
Hex2Cer(t33:2)	PE(38:7e)	0.854097	0.00165615
Hex2Cer(t33:2)	PS(20:2e_20:4)	0.910783	0.000248597
DG(18:0_16:0)	PS(20:2e_20:4)	0.868467	0.00111396
DG(18:0_18:1)	PS(20:2e_20:4)	0.843678	0.00215366
DG(16:0_20:3)	PS(20:2e_20:4)	0.867041	0.00116095
DG(18:0_20:4)	PS(20:2e_20:4)	0.87351	0.000958769
DG(18:0_22:5)	PS(20:2e_20:4)	0.889919	0.000561394
PC(18:3e_18:1)	PS(20:2e_20:4)	0.868517	0.00111232
PE(16:0e_20:2)	PS(20:2e_20:4)	0.843183	0.00217966
PE(39:5e)	PS(20:2e_20:4)	0.873927	0.000946668
PG(20:0_14:0)	PS(20:2e_20:4)	0.837989	0.00246677
TG(12:0e_8:0_14:0)	PS(20:2e_20:4)	0.873504	0.000958922
TG(12:0e_6:0_18:3)	PS(20:2e_20:4)	0.873139	0.000969594
DG(16:0_16:0)	PS(20:2e_20:4)	0.836179	0.00257292
Hex2Cer(d16:0_20:4)	Hex2Cer(d16:0_20:3)	0.862794	0.00130952
Hex1SPH(m18:0)	Hex2Cer(d16:0_20:3)	0.806649	0.00480694
PI(40:5)	Hex2Cer(d16:0_20:3)	0.857396	0.0015177
PI(40:7e)	Hex2Cer(d16:0_20:3)	0.830564	0.00292314
Hex1SPH(m18:0)	Hex2Cer(d16:0_20:4)	0.871685	0.00101297
PI(40:5)	Hex2Cer(d16:0_20:4)	0.983544	3.14524e-07
PI(40:6)	Hex2Cer(d16:0_20:4)	0.98283	3.72488e-07
PI(40:7e)	Hex2Cer(d16:0_20:4)	0.882852	0.0007137
DG(18:0_18:0)	Hex2Cer(t33:2)	0.807899	0.0046914
DG(18:0_18:1)	Hex2Cer(t33:2)	0.804601	0.00500062
DG(18:0_22:5)	Hex2Cer(t33:2)	0.85166	0.00176414
TG(20:0e_8:0_8:0)	Hex2Cer(t33:2)	0.836564	0.00255002
LPC(16:1e)	LPC(16:0e)	0.981853	4.64166e-07
LPE(16:1e)	LPC(16:0e)	0.978308	9.43605e-07
LPE(18:0)	LPC(16:0e)	0.968184	4.31376e-06
DG(18:0_18:0)	LPC(16:0e)	0.913248	0.000222922
DG(18:0_22:5)	LPC(16:0e)	0.904398	0.000325188
LPC(15:0)	LPC(16:0e)	0.949467	2.68347e-05
LPC(18:3e)	LPC(16:0e)	0.978316	9.42303e-07
PE(12:0e_6:0)	LPC(16:0e)	0.948655	2.85726e-05
TG(4:0_10:4_12:3)	LPC(16:0e)	0.950197	2.53406e-05
TG(20:0e_8:0_8:0)	LPC(16:0e)	0.94411	3.98906e-05
TG(14:0e_12:0_12:3)	LPC(16:0e)	0.914247	0.00021309
LPE(16:1e)	LPC(16:1e)	0.974112	1.9046e-06
LPE(18:0)	LPC(16:1e)	0.986465	1.44438e-07
DG(18:0_18:0)	LPC(16:1e)	0.902848	0.000346123
DG(18:0_22:5)	LPC(16:1e)	0.900651	0.000377475
LPC(15:0)	LPC(16:1e)	0.973321	2.14631e-06
LPC(18:3e)	LPC(16:1e)	0.982829	3.7258e-07
PE(12:0e_6:0)	LPC(16:1e)	0.972451	2.43762e-06
TG(4:0_10:4_12:3)	LPC(16:1e)	0.984254	2.63864e-07
TG(20:0e_8:0_8:0)	LPC(16:1e)	0.894279	0.000480217
TG(14:0e_12:0_12:3)	LPC(16:1e)	0.907744	0.000283166
LPE(18:0)	LPE(16:1e)	0.971381	2.83517e-06
DG(18:0_18:0)	LPE(16:1e)	0.951213	2.33644e-05
DG(18:0_22:5)	LPE(16:1e)	0.929797	9.75721e-05
LPC(15:0)	LPE(16:1e)	0.956551	1.4793e-05
LPC(18:3e)	LPE(16:1e)	0.98145	5.06617e-07
PE(12:0e_6:0)	LPE(16:1e)	0.955814	1.58082e-05
TG(4:0_10:4_12:3)	LPE(16:1e)	0.961262	9.40162e-06
TG(20:0e_8:0_8:0)	LPE(16:1e)	0.958888	1.18927e-05
TG(14:0e_12:0_12:3)	LPE(16:1e)	0.953487	1.93565e-05
DG(18:0_18:0)	LPE(18:0)	0.890592	0.000548267
DG(18:0_22:5)	LPE(18:0)	0.917508	0.00018322
LPC(15:0)	LPE(18:0)	0.992325	1.50385e-08
LPC(18:3e)	LPE(18:0)	0.98405	2.77803e-07
PE(12:0e_6:0)	LPE(18:0)	0.991898	1.86683e-08
TG(4:0_10:4_12:3)	LPE(18:0)	0.98621	1.55601e-07
TG(20:0e_8:0_8:0)	LPE(18:0)	0.890051	0.000558798
TG(14:0e_12:0_12:3)	LPE(18:0)	0.894735	0.000472253
DG(18:0_18:0)	DG(18:0_16:0)	0.865516	0.00121283
DG(18:0_18:1)	DG(18:0_16:0)	0.973222	2.17818e-06
DG(16:0_20:3)	DG(18:0_16:0)	0.998674	1.3499e-11
DG(18:0_20:4)	DG(18:0_16:0)	0.992237	1.57394e-08
DG(18:0_22:5)	DG(18:0_16:0)	0.875085	0.000913716
PC(31:1)	DG(18:0_16:0)	0.883712	0.000693733
PC(18:3e_18:1)	DG(18:0_16:0)	0.87518	0.000911029
PE(16:0e_20:2)	DG(18:0_16:0)	0.854035	0.00165884
PE(39:5e)	DG(18:0_16:0)	0.882351	0.000725538
PG(20:0_14:0)	DG(18:0_16:0)	0.858085	0.00148988
TG(12:0e_8:0_14:0)	DG(18:0_16:0)	0.999222	1.60433e-12
TG(12:0e_6:0_18:3)	DG(18:0_16:0)	0.99928	1.17528e-12
TG(14:0e_12:0_12:3)	DG(18:0_16:0)	0.856541	0.00155273
CerP(d45:0)	DG(18:0_16:0)	0.865891	0.0011999
CerP(m20:0_25:0+O)	DG(18:0_16:0)	0.873607	0.000955939
DG(16:0_16:0)	DG(18:0_16:0)	0.978861	8.51604e-07
DG(18:0_18:1)	DG(18:0_18:0)	0.896906	0.00043565
DG(16:0_20:3)	DG(18:0_18:0)	0.875426	0.000904153
DG(18:0_20:4)	DG(18:0_18:0)	0.898121	0.000416117
DG(18:0_22:5)	DG(18:0_18:0)	0.941138	4.88987e-05
LPC(15:0)	DG(18:0_18:0)	0.865322	0.00121951
LPC(18:3e)	DG(18:0_18:0)	0.908266	0.000276994
PE(12:0e_6:0)	DG(18:0_18:0)	0.863984	0.00126656
TG(4:0_10:4_12:3)	DG(18:0_18:0)	0.891299	0.0005347
TG(12:0e_8:0_14:0)	DG(18:0_18:0)	0.86322	0.00129401
TG(20:0e_8:0_8:0)	DG(18:0_18:0)	0.940277	5.17695e-05
TG(12:0e_6:0_18:3)	DG(18:0_18:0)	0.865922	0.00119886
TG(14:0e_12:0_12:3)	DG(18:0_18:0)	0.999536	2.03099e-13
DG(16:0_16:0)	DG(18:0_18:0)	0.801341	0.00532031
DG(16:0_20:3)	DG(18:0_18:1)	0.973493	2.09192e-06
DG(18:0_20:4)	DG(18:0_18:1)	0.98315	3.45568e-07
DG(18:0_22:5)	DG(18:0_18:1)	0.88115	0.000754489
PC(31:1)	DG(18:0_18:1)	0.873785	0.000950793
PC(18:3e_18:1)	DG(18:0_18:1)	0.807285	0.00474792
PE(16:0e_20:2)	DG(18:0_18:1)	0.802105	0.00524416
PE(39:5e)	DG(18:0_18:1)	0.814039	0.00415249
PG(20:0_14:0)	DG(18:0_18:1)	0.804955	0.00496681
TG(12:0e_8:0_14:0)	DG(18:0_18:1)	0.975543	1.51981e-06
TG(20:0e_8:0_8:0)	DG(18:0_18:1)	0.828273	0.00307544
TG(12:0e_6:0_18:3)	DG(18:0_18:1)	0.976654	1.26361e-06
TG(14:0e_12:0_12:3)	DG(18:0_18:1)	0.886148	0.000639357
DG(16:0_16:0)	DG(18:0_18:1)	0.925948	0.000120226
DG(18:0_20:4)	DG(16:0_20:3)	0.993561	7.46361e-09
DG(18:0_22:5)	DG(16:0_20:3)	0.886227	0.000637639
PC(31:1)	DG(16:0_20:3)	0.891484	0.000531195
PC(18:3e_18:1)	DG(16:0_20:3)	0.876652	0.000870414
PC(20:4e_20:5)	DG(16:0_20:3)	0.801403	0.00531412
PE(16:0e_20:2)	DG(16:0_20:3)	0.853044	0.00170218
PE(39:5e)	DG(16:0_20:3)	0.883477	0.000699148
PG(20:0_14:0)	DG(16:0_20:3)	0.856928	0.00153681
TG(12:0e_8:0_14:0)	DG(16:0_20:3)	0.999129	2.51139e-12
TG(12:0e_6:0_18:3)	DG(16:0_20:3)	0.998579	1.78232e-11
TG(14:0e_12:0_12:3)	DG(16:0_20:3)	0.867093	0.00115922
CerP(d45:0)	DG(16:0_20:3)	0.86388	0.0012703
CerP(m20:0_25:0+O)	DG(16:0_20:3)	0.871694	0.00101269
DG(16:0_16:0)	DG(16:0_20:3)	0.980828	5.77551e-07
DG(18:0_22:5)	DG(18:0_20:4)	0.916557	0.000191594
PC(31:1)	DG(18:0_20:4)	0.901259	0.000368602
PC(18:3e_18:1)	DG(18:0_20:4)	0.88789	0.000602412
PC(20:4e_20:5)	DG(18:0_20:4)	0.817911	0.0038364
PE(16:0e_20:2)	DG(18:0_20:4)	0.862607	0.00131638
PE(39:5e)	DG(18:0_20:4)	0.894289	0.000480031
PG(20:0_14:0)	DG(18:0_20:4)	0.866844	0.00116756
TG(12:0e_8:0_14:0)	DG(18:0_20:4)	0.992414	1.43566e-08
TG(12:0e_6:0_18:3)	DG(18:0_20:4)	0.994055	5.42774e-09
TG(14:0e_12:0_12:3)	DG(18:0_20:4)	0.889184	0.000576017
CerP(d45:0)	DG(18:0_20:4)	0.870479	0.00105002
CerP(m20:0_25:0+O)	DG(18:0_20:4)	0.877255	0.00085418
DG(16:0_16:0)	DG(18:0_20:4)	0.964881	6.3783e-06
LPC(15:0)	DG(18:0_22:5)	0.907026	0.000291833
LPC(18:3e)	DG(18:0_22:5)	0.926735	0.00011531
PC(31:1)	DG(18:0_22:5)	0.839126	0.00240168
PC(18:3e_18:1)	DG(18:0_22:5)	0.870855	0.00103835
PC(20:4e_20:5)	DG(18:0_22:5)	0.830051	0.00295676
PE(12:0e_6:0)	DG(18:0_22:5)	0.906441	0.000299022
PE(16:0e_20:2)	DG(18:0_22:5)	0.818456	0.00379329
PE(39:5e)	DG(18:0_22:5)	0.878312	0.000826227
PG(20:0_14:0)	DG(18:0_22:5)	0.818094	0.00382189
TG(4:0_10:4_12:3)	DG(18:0_22:5)	0.915799	0.000198462
TG(12:0e_8:0_14:0)	DG(18:0_22:5)	0.876738	0.000868094
TG(20:0e_8:0_8:0)	DG(18:0_22:5)	0.876681	0.000869628
TG(12:0e_6:0_18:3)	DG(18:0_22:5)	0.880306	0.000775336
TG(14:0e_12:0_12:3)	DG(18:0_22:5)	0.937261	6.28123e-05
CerP(d45:0)	DG(18:0_22:5)	0.812762	0.00426076
CerP(m20:0_25:0+O)	DG(18:0_22:5)	0.818436	0.00379491
DG(16:0_16:0)	DG(18:0_22:5)	0.841543	0.00226757
PI(40:5)	Hex1SPH(m18:0)	0.845031	0.00208362
PI(40:6)	Hex1SPH(m18:0)	0.864	0.00126601
LPC(18:3e)	LPC(15:0)	0.985069	2.13559e-07
PE(12:0e_6:0)	LPC(15:0)	0.99999	3.74389e-20
TG(4:0_10:4_12:3)	LPC(15:0)	0.989499	5.25325e-08
TG(20:0e_8:0_8:0)	LPC(15:0)	0.861578	0.00135448
TG(14:0e_12:0_12:3)	LPC(15:0)	0.869563	0.00107877
PE(12:0e_6:0)	LPC(18:3e)	0.984852	2.26202e-07
TG(4:0_10:4_12:3)	LPC(18:3e)	0.986596	1.38968e-07
TG(20:0e_8:0_8:0)	LPC(18:3e)	0.907053	0.000291503
TG(14:0e_12:0_12:3)	LPC(18:3e)	0.910798	0.000248436
Cer(d23:0_16:1)	PC(29:1)	0.839133	0.00240131
PC(18:3e_18:1)	PC(31:1)	0.841394	0.00227565
PE(16:0e_20:2)	PC(31:1)	0.888356	0.000592803
PE(39:5e)	PC(31:1)	0.8412	0.00228625
PG(20:0_14:0)	PC(31:1)	0.889653	0.000566665
TG(12:0e_8:0_14:0)	PC(31:1)	0.885784	0.000647266
TG(12:0e_6:0_18:3)	PC(31:1)	0.885198	0.00066016
TG(16:0_18:1_18:1)	PC(31:1)	0.869588	0.00107798
TG(18:1_18:1_18:1)	PC(31:1)	0.897094	0.000432598
TG(18:1_18:1_18:2)	PC(31:1)	0.92762	0.000109956
CerP(d45:0)	PC(31:1)	0.827795	0.00310792
CerP(m20:0_25:0+O)	PC(31:1)	0.829553	0.00298967
DG(16:0_16:0)	PC(31:1)	0.889115	0.000577408
PC(20:4e_20:5)	PC(18:3e_18:1)	0.970495	3.19977e-06
PE(16:0e_20:2)	PC(18:3e_18:1)	0.96089	9.76321e-06
PE(39:5e)	PC(18:3e_18:1)	0.999561	1.62839e-13
PG(20:0_14:0)	PC(18:3e_18:1)	0.965247	6.11983e-06
TG(12:0e_8:0_14:0)	PC(18:3e_18:1)	0.875356	0.000906117
TG(12:0e_6:0_18:3)	PC(18:3e_18:1)	0.876656	0.000870303
CerP(d45:0)	PC(18:3e_18:1)	0.980277	6.4648e-07
CerP(m20:0_25:0+O)	PC(18:3e_18:1)	0.979316	7.81137e-07
DG(16:0_16:0)	PC(18:3e_18:1)	0.910119	0.000255875
PE(16:0e_20:2)	PC(20:4e_20:5)	0.932932	8.15947e-05
PE(39:5e)	PC(20:4e_20:5)	0.970368	3.25459e-06
PG(20:0_14:0)	PC(20:4e_20:5)	0.938539	5.79388e-05
CerP(d45:0)	PC(20:4e_20:5)	0.979983	6.85718e-07
CerP(m20:0_25:0+O)	PC(20:4e_20:5)	0.978296	9.45704e-07
DG(16:0_16:0)	PC(20:4e_20:5)	0.847207	0.0019745
TG(4:0_10:4_12:3)	PE(12:0e_6:0)	0.989163	5.95687e-08
TG(20:0e_8:0_8:0)	PE(12:0e_6:0)	0.860566	0.00139274
TG(14:0e_12:0_12:3)	PE(12:0e_6:0)	0.868216	0.00112212
PE(39:5e)	PE(16:0e_20:2)	0.95935	1.13725e-05
PG(20:0_14:0)	PE(16:0e_20:2)	0.99956	1.63612e-13
TG(12:0e_8:0_14:0)	PE(16:0e_20:2)	0.855545	0.00159429
TG(12:0e_6:0_18:3)	PE(16:0e_20:2)	0.851403	0.00177584
CerP(d45:0)	PE(16:0e_20:2)	0.96076	9.89221e-06
CerP(m20:0_25:0+O)	PE(16:0e_20:2)	0.960423	1.02325e-05
DG(16:0_16:0)	PE(16:0e_20:2)	0.88949	0.000569903
PG(20:0_14:0)	PE(39:5e)	0.963544	7.3947e-06
TG(12:0e_8:0_14:0)	PE(39:5e)	0.881883	0.000736716
TG(12:0e_6:0_18:3)	PE(39:5e)	0.883199	0.000705607
CerP(d45:0)	PE(39:5e)	0.981027	5.5407e-07
CerP(m20:0_25:0+O)	PE(39:5e)	0.980617	6.0328e-07
DG(16:0_16:0)	PE(39:5e)	0.91405	0.000215006
TG(12:0e_8:0_14:0)	PG(20:0_14:0)	0.859242	0.00144396
TG(12:0e_6:0_18:3)	PG(20:0_14:0)	0.855718	0.00158701
CerP(d45:0)	PG(20:0_14:0)	0.966652	5.19731e-06
CerP(m20:0_25:0+O)	PG(20:0_14:0)	0.966037	5.58693e-06
DG(16:0_16:0)	PG(20:0_14:0)	0.894176	0.000482018
PI(40:6)	PI(40:5)	0.960465	1.01895e-05
PI(40:7e)	PI(40:5)	0.932641	8.29888e-05
PI(40:7e)	PI(40:6)	0.831333	0.00287329
TG(20:0e_8:0_8:0)	TG(4:0_10:4_12:3)	0.852252	0.00173746
TG(14:0e_12:0_12:3)	TG(4:0_10:4_12:3)	0.897031	0.000433611
TG(12:0e_6:0_18:3)	TG(12:0e_8:0_14:0)	0.999323	9.17608e-13
TG(14:0e_12:0_12:3)	TG(12:0e_8:0_14:0)	0.853921	0.00166375
CerP(d45:0)	TG(12:0e_8:0_14:0)	0.862285	0.0013282
CerP(m20:0_25:0+O)	TG(12:0e_8:0_14:0)	0.869986	0.00106543
DG(16:0_16:0)	TG(12:0e_8:0_14:0)	0.979454	7.6052e-07
TG(14:0e_12:0_12:3)	TG(20:0e_8:0_8:0)	0.937951	6.01466e-05
TG(14:0e_12:0_12:3)	TG(12:0e_6:0_18:3)	0.856892	0.00153829
CerP(d45:0)	TG(12:0e_6:0_18:3)	0.861654	0.00135165
CerP(m20:0_25:0+O)	TG(12:0e_6:0_18:3)	0.868972	0.00109765
DG(16:0_16:0)	TG(12:0e_6:0_18:3)	0.977095	1.17145e-06
TG(16:0_18:1_18:1)	TG(16:0_16:1_18:1)	0.902482	0.000351208
TG(18:1_18:1_18:1)	TG(16:0_16:1_18:1)	0.844937	0.00208847
TG(18:1_18:1_18:2)	TG(16:0_16:1_18:1)	0.89691	0.000435585
TG(18:1_18:1_18:1)	TG(16:0_18:1_18:1)	0.974195	1.88065e-06
TG(18:1_18:1_18:2)	TG(16:0_18:1_18:1)	0.952748	2.05977e-05
DG(16:0_16:0)	TG(16:0_18:1_18:1)	0.820624	0.00362543
TG(18:1_18:1_18:2)	TG(18:1_18:1_18:1)	0.955928	1.56485e-05
CerP(m20:0_25:0+O)	CerP(d45:0)	0.999699	3.59703e-14
DG(16:0_16:0)	CerP(d45:0)	0.908497	0.000274299
DG(16:0_16:0)	CerP(m20:0_25:0+O)	0.914685	0.000208885

## Sheet: Table S8
Table S8. Data sheet for correlation analysis of differential lipids(3day-Curvs3day).
LipidIon1	LipidIon2	Coefficient	P value
AcCa(15:0)	PE(16:0_18:1)	0.91587	0.000197813
PC(31:1)	PE(16:0_18:1)	0.996049	1.06061e-09
AcCa(18:4)	PE(16:0_18:1)	0.810531	0.00445462
AcCa(20:0)	PE(16:0_18:1)	0.887609	0.000608267
DG(26:6)	PE(16:0_18:1)	0.819078	0.0037446
PS(20:2e_20:4)	PE(38:7e)	0.883433	0.000700158
PC(40:8e)	PS(18:3e_22:5)	0.951794	2.22862e-05
PE(22:5_18:2)	PS(18:3e_22:5)	0.821073	0.0035913
PE(20:5_22:5)	PS(18:3e_22:5)	0.82251	0.00348375
LPC(15:0)	LPE(18:0)	0.996471	6.75713e-10
PE(12:0e_6:0)	LPE(18:0)	0.996222	8.87354e-10
DG(26:6)	LPE(18:0)	0.846553	0.00200684
AcCa(15:0)	AcCa(14:1)	0.937597	6.15022e-05
AcCa(18:3)	AcCa(14:1)	0.92143	0.000151513
AcCa(18:4)	AcCa(14:1)	0.927739	0.000109254
AcCa(20:0)	AcCa(14:1)	0.850919	0.00179797
AcCa(20:3)	AcCa(14:1)	0.933655	7.81988e-05
AcCa(20:4)	AcCa(14:1)	0.932054	8.58565e-05
AcCa(20:5)	AcCa(14:1)	0.894711	0.000472665
AcCa(22:4)	AcCa(14:1)	0.865785	0.00120354
AcCa(22:5)	AcCa(14:1)	0.918782	0.000172434
AcCa(22:6)	AcCa(14:1)	0.928442	0.000105155
AcCa(14:0)	AcCa(14:1)	0.980221	6.53793e-07
DG(24:5e)	AcCa(14:1)	0.93411	7.61184e-05
PC(29:1)	AcCa(15:0)	0.803533	0.00510379
PC(31:1)	AcCa(15:0)	0.90992	0.00025808
AcCa(18:3)	AcCa(15:0)	0.854959	0.00161913
AcCa(18:4)	AcCa(15:0)	0.903115	0.000342445
AcCa(20:0)	AcCa(15:0)	0.866367	0.00118368
AcCa(20:3)	AcCa(15:0)	0.887995	0.000600237
AcCa(20:4)	AcCa(15:0)	0.905071	0.000316389
AcCa(20:5)	AcCa(15:0)	0.857283	0.00152228
AcCa(22:4)	AcCa(15:0)	0.852934	0.00170705
AcCa(22:5)	AcCa(15:0)	0.896694	0.000439129
AcCa(22:6)	AcCa(15:0)	0.880601	0.000767984
AcCa(14:0)	AcCa(15:0)	0.946522	3.3537e-05
DG(24:5e)	AcCa(15:0)	0.888726	0.000585264
PE(12:0e_6:0)	LPC(15:0)	0.999985	2.41789e-19
DG(26:6)	LPC(15:0)	0.855179	0.00160975
AcCa(20:0)	PC(31:1)	0.888788	0.000584003
DG(26:6)	PC(31:1)	0.802927	0.00516308
DG(26:6)	PE(12:0e_6:0)	0.855804	0.00158339
PE(20:5_22:5)	PE(22:5_18:2)	0.999981	6.06778e-19
AcCa(20:0)	PE(22:5_18:2)	0.84256	0.00221278
AcCa(20:5)	PE(22:5_18:2)	0.809957	0.00450558
DG(26:6)	PE(22:5_18:2)	0.882205	0.000729003
AcCa(20:0)	PE(20:5_22:5)	0.84454	0.00210885
AcCa(20:5)	PE(20:5_22:5)	0.812142	0.00431402
DG(26:6)	PE(20:5_22:5)	0.883577	0.000696832
AcCa(18:4)	AcCa(18:3)	0.891136	0.000537795
AcCa(20:0)	AcCa(18:3)	0.828628	0.00305153
AcCa(20:3)	AcCa(18:3)	0.980741	5.88112e-07
AcCa(20:4)	AcCa(18:3)	0.975509	1.52818e-06
AcCa(20:5)	AcCa(18:3)	0.902181	0.000355434
AcCa(22:4)	AcCa(18:3)	0.881609	0.000743331
AcCa(22:5)	AcCa(18:3)	0.947061	3.22274e-05
AcCa(22:6)	AcCa(18:3)	0.971335	2.85338e-06
AcCa(14:0)	AcCa(18:3)	0.94997	2.57971e-05
DG(24:5e)	AcCa(18:3)	0.980857	5.74074e-07
AcCa(20:0)	AcCa(18:4)	0.899708	0.000391561
AcCa(20:3)	AcCa(18:4)	0.867174	0.00115652
AcCa(20:4)	AcCa(18:4)	0.951355	2.30961e-05
AcCa(20:5)	AcCa(18:4)	0.968482	4.15614e-06
AcCa(22:4)	AcCa(18:4)	0.971877	2.64538e-06
AcCa(22:5)	AcCa(18:4)	0.962923	7.90541e-06
AcCa(22:6)	AcCa(18:4)	0.883945	0.000688382
AcCa(14:0)	AcCa(18:4)	0.94845	2.90242e-05
DG(24:5e)	AcCa(18:4)	0.867864	0.00113368
DG(26:6)	AcCa(18:4)	0.854459	0.00164053
AcCa(20:3)	AcCa(20:0)	0.833005	0.00276695
AcCa(20:4)	AcCa(20:0)	0.880565	0.000768883
AcCa(20:5)	AcCa(20:0)	0.914589	0.000209803
AcCa(22:4)	AcCa(20:0)	0.873787	0.000950731
AcCa(22:5)	AcCa(20:0)	0.868362	0.00111736
AcCa(22:6)	AcCa(20:0)	0.806845	0.0047887
AcCa(14:0)	AcCa(20:0)	0.865416	0.00121628
DG(24:5e)	AcCa(20:0)	0.833525	0.00273445
DG(26:6)	AcCa(20:0)	0.915135	0.00020463
AcCa(20:4)	AcCa(20:3)	0.963131	7.73158e-06
AcCa(20:5)	AcCa(20:3)	0.893185	0.000499718
AcCa(22:4)	AcCa(20:3)	0.83824	0.00245226
AcCa(22:5)	AcCa(20:3)	0.924968	0.000126567
AcCa(22:6)	AcCa(20:3)	0.988038	8.83092e-08
AcCa(14:0)	AcCa(20:3)	0.955472	1.62975e-05
DG(24:5e)	AcCa(20:3)	0.999995	2.63391e-21
AcCa(20:5)	AcCa(20:4)	0.963976	7.05434e-06
AcCa(22:4)	AcCa(20:4)	0.948554	2.87947e-05
AcCa(22:5)	AcCa(20:4)	0.986089	1.61097e-07
AcCa(22:6)	AcCa(20:4)	0.973035	2.23918e-06
AcCa(14:0)	AcCa(20:4)	0.96876	4.0129e-06
DG(24:5e)	AcCa(20:4)	0.96346	7.46226e-06
DG(26:6)	AcCa(20:4)	0.827989	0.00309471
AcCa(22:4)	AcCa(20:5)	0.958849	1.19371e-05
AcCa(22:5)	AcCa(20:5)	0.960359	1.02973e-05
AcCa(22:6)	AcCa(20:5)	0.916106	0.000195659
AcCa(14:0)	AcCa(20:5)	0.924091	0.000132441
DG(24:5e)	AcCa(20:5)	0.893528	0.00049354
DG(26:6)	AcCa(20:5)	0.91661	0.000191119
AcCa(22:5)	AcCa(22:4)	0.978981	8.32658e-07
AcCa(22:6)	AcCa(22:4)	0.871784	0.00100998
AcCa(14:0)	AcCa(22:4)	0.920091	0.000161841
DG(24:5e)	AcCa(22:4)	0.838696	0.00242618
DG(26:6)	AcCa(22:4)	0.858513	0.00147279
AcCa(22:6)	AcCa(22:5)	0.949892	2.59561e-05
AcCa(14:0)	AcCa(22:5)	0.969149	3.81832e-06
DG(24:5e)	AcCa(22:5)	0.925158	0.000125319
DG(26:6)	AcCa(22:5)	0.831954	0.00283346
AcCa(14:0)	AcCa(22:6)	0.960741	9.91141e-06
DG(24:5e)	AcCa(22:6)	0.987925	9.16557e-08
DG(24:5e)	AcCa(14:0)	0.955751	1.58984e-05
